# Supplementary material for: Simulated dynamical transitions in a heterogeneous marmoset pFC cluster
Source: Front Comput Neurosci. 2024 May 28;18:1398898. doi: 10.3389/fncom.2024.1398898 (PMC11165126; doi:10.3389/fncom.2024.1398898)
Supplement: Supplementary file 1 [file Data_Sheet_1.CSV]

0	9.0987	0.39409	0.83859	4.5554	8.5367
0.23431	0	0.32507	0.089062	0.0031589	0.59605
0.52916	4.8808	0	2.1955	0.2306	1.1441
0.75868	0.67611	1.1863	0	1.6429	1.2821
0.67547	0.0050008	0	0.11408	0	0.17101
0.41716	1.4623	0.030006	0.44231	0.063362	0
