# Supplementary material for: Simulated dynamical transitions in a heterogeneous marmoset pFC cluster
Source: Front Comput Neurosci. 2024 May 28;18:1398898. doi: 10.3389/fncom.2024.1398898 (PMC11165126; doi:10.3389/fncom.2024.1398898)
Supplement: Supplementary file 2 [file Data_Sheet_2.CSV]

0	3.4	2.9	2.4	2.4	2.5
3.4	0	1.7	3.4	4.1	2.7
2.9	1.7	0	1.9	2.8	2.6
2.4	3.4	1.9	0	1.8	3.4
2.4	4.1	0	1.8	0	2.8
2.5	2.7	2.6	3.4	2.8	0
